# Supplementary material for: Listening Deeply to Indigenous People: A Collaborative Perspective and Reflection Between a Mapuche Machi and Ecologists
Source: Ecol Evol. 2025 Aug 7;15(8):e71914. doi: 10.1002/ece3.71914 (PMC12329347; doi:10.1002/ece3.71914)
Supplement: Supplementary file 1 — Data S1: ece371914‐sup‐0001‐Supinfo.zip. [file ECE3-15-e71914-s001.zip]

Archive with 3 entries (3 files):
- 2024_Mapuche_V4.jpg
- FIG1.png
- FIG2.jpg
